# Supplementary material for: Expanding the Bacterial Diversity of the Female Urinary Microbiome: Description of Eight New Corynebacterium Species
Source: Microorganisms. 2023 Feb 3;11(2):388. doi: 10.3390/microorganisms11020388 (PMC9963754; doi:10.3390/microorganisms11020388)
Supplement: Supplementary file 1 [file microorganisms-11-00388-s001.zip]

Archive with 1 entries (1 files):
- microorganisms-2186110-supplementary.pdf
